# Supplementary material for: A predictive toxicogenomics signature to classify genotoxic versus non-genotoxic chemicals in human TK6 cells
Source: Data Brief. 2015 Aug 24;5:77–83. doi: 10.1016/j.dib.2015.08.013 (PMC4564388; doi:10.1016/j.dib.2015.08.013)
Supplement: Supplementary file 1 — Supplementary data [file mmc1.zip]

Archive with 4 entries (4 files):
- PAM.R
- PCA.R
- Probes.R
- Read.R
