# Supplementary material for: A predictive toxicogenomics signature to classify genotoxic versus non-genotoxic chemicals in human TK6 cells
Source: Data Brief. 2015 Aug 24;5:77–83. doi: 10.1016/j.dib.2015.08.013 (PMC4564388; doi:10.1016/j.dib.2015.08.013)
Supplement: Supplementary file 1 — Supplementary data [file mmc1.zip › PAM.R]

########################################################################################
# PAM
########################################################################################
#Libraries
library(maanova)
library(cluster)
library(Cairo)
library(MASS)
library(pamr)
library(Heatplus)
########################################################################################
#Directories
my.home <-"/home/awilliams/Desktop/HESI/"
my.home <- "Q:/EXCHANGE/MUTAGENESIS/MUTAGENEDATA/Williams/projects 2014/HESI Biomarker/Linux/DH/"

########################################################################################
#Read
anno <- read.table(paste(my.home, "Agilent annotation.txt", sep = ""), header = TRUE, 
	sep = "\t", quote = "", fill = TRUE, comment.char = "")

dat <- read.table(paste(my.home, "LogRatioDH.txt", sep = ""), header = TRUE, 
	sep = "\t", quote = "", fill = TRUE, comment.char = "")

design <- read.table(paste(my.home, "design pam no metals or etoh.txt", sep = ""), header = TRUE, 
	sep = "\t", quote = "", fill = TRUE, comment.char = "")

########################################################################################
#Collapse HC Biological Reps
p <- dat[,1]
dat <- dat[,-1]

dd <- dat[,1:75]
d <- design[1:75,]

groups <- unique(as.character(design$Treatment[76:nrow(design)]))
for(k in 1:length(groups)){
	#k <- 1
	flag <- design$Treatment == groups[k]
	if(is.null(dim(dat[,flag]))){
		d <- rbind.data.frame(d, design[flag,])
		dd <- cbind.data.frame(dd, dat[,flag])
		names(dd)[75+k] <- paste("Ratio.", 150+2*k, sep = "")
	} else {
		d <- rbind.data.frame(d, design[flag,][1,])
		tmp <- apply(dat[,flag], 1, median)
		dd <- cbind.data.frame(dd, tmp)
		names(dd)[75+k] <- paste("Ratio.", 150+2*k, sep = "")
	}
}

dat <- dd
design <- d

########################################################################################
#Gene Set
gs <- p %in% c("ACTA2",
	"AEN",
	"ARRDC4",
	"B3GNT2",
	"BLOC1S2",
	"BRMS1L",
	"BTG2",
	"C12orf5",
	"CBLB",
	"CCP110",
	"CDKN1A",
	"CEBPD",
	"CENPE",
	"COIL",
	"DAAM1",
	"DCP1B",
	"DDB2",
	"DUSP14",
	"E2F7",
	"E2F8",
	"EI24",
	"FAM123B",
	"FBXO22",
	"GADD45A",
	"GXYLT1",
	"HIST1H1E",
	"HIST1H2BB",
	"HIST1H2BC",
	"HIST1H2BG",
	"HIST1H2BI",
	"HIST1H2BM",
	"HIST1H2BN",
	"HIST1H3D",
	"ID2",
	"IKBIP",
	"ITPKC",
	"ITPR1",
	"LCE1E",
	"LRRFIP2",
	"MDM2",
	"MEX3B",
	"NLRX1",
	"PCDH8",
	"PHLDA3",
	"PLK3",
	"PPM1D",
	"PRKAB1",
	"PRKAB2",
	"PTGER4",
	"RAPGEF2",
	"RBM12B",
	"RPS27L",
	"RRM2B",
	"SEL1L",
	"SEMG2",
	"SERTAD1",
	"SMAD5",
	"TM7SF3",
	"TNFRSF17",
	"TOPORS",
	"TP53I3",
	"TRIAP1",
	"TRIM22"
)

########################################################################################
#Training Set
flag <- design$Train == 1

########################################################################################
#Filter
#gs <- apply(dat[,flag], 1, function(x){flag <- abs(x) > log2(1.7); length(x[flag])})  
#gs <- gs > 0 & p != ""

#Subsetting Training Set
y <- design$Class[flag]
x <- dat[,flag]
x <- dat[gs,flag]
z <- dat[gs,]
probe <- p[gs]
length(probe)

########################################################################################
#Training
train.data <- list(x = as.matrix(x), y = as.factor(y), 
	geneid=as.character(probe), genenames=as.character(probe))
my.train <- pamr.train(train.data)

## Type name of object to see the results
my.train

## Cross-validate the classifier
results <- pamr.cv(my.train, train.data)
results
pamr.plotcv(results)
cut <- 0

#############################################################################################
#Classifier
#############################################################################################
classifier <- as.data.frame(pamr.listgenes(my.train, train.data, cut, results, genenames=TRUE))
names(classifier)[1] <- "ID"
std.dev <- cbind.data.frame(probe[my.train$gene.subset], my.train$sd)
names(std.dev)[1] <- "ID"
classifier <- merge(classifier, std.dev, by.x = "ID", by.y = "ID")

write.table(classifier,
 	file=paste(my.home, "Classifier.txt", sep=""), row.name = FALSE,
	col.name = TRUE, quote = FALSE, sep="\t")

##############################################################################################
#Class Predictions
prediction <- pamr.predict(my.train, as.matrix(z), threshold=cut, prior = c(0.5, 0.5))
prob <- pamr.predict(my.train, as.matrix(z), threshold=cut, type = "posterior", prior = c(0.5, 0.5))
out <- cbind.data.frame(design, prediction, prob)
# Re-ordering output
#flag <- order(out$Project, out$SubClass, out$Treatment)
flag <- order(out$HeatOrder)
out <- out[flag,]
z <- z[,flag]

out[,15] <- floor(1000*out[,15])/1000
out[,16] <- floor(1000*out[,16])/1000

write.table(out,
 	file=paste(my.home, "class predictions.txt", sep=""), row.name = FALSE,
	col.name = TRUE, quote = FALSE, sep="\t")
