# Supplementary material for: A predictive toxicogenomics signature to classify genotoxic versus non-genotoxic chemicals in human TK6 cells
Source: Data Brief. 2015 Aug 24;5:77–83. doi: 10.1016/j.dib.2015.08.013 (PMC4564388; doi:10.1016/j.dib.2015.08.013)
Supplement: Supplementary file 1 — Supplementary data [file mmc1.zip › PCA.R]

########################################################################################
# SOM
########################################################################################
#Libraries
library(Cairo)

########################################################################################
#Directories
my.home <- "K:/data/Papers and Abstracts/my papers/Williams/data in brief/"

########################################################################################
#Read
dat <- read.table(paste(my.home, "Heatmap Data2.txt", sep = ""), header = TRUE, 
	sep = "\t", quote = "", fill = TRUE, comment.char = "")
probe <- dat[,1]
x <- as.matrix(dat[,-1])
#Now the data is on the log2 scale

rownames(x) <- as.character(dat[,1])
colnames.x <- colnames(x)

########################################################
# Phase 1 data
########################################################
r <- as.matrix(x)

#using my own scaling
#rs <- scale(t(r))
mn <- apply(r[,1:29], 1, mean)
std <- apply(r[,1:29], 1, sd)
rs <- (r - mn)/std

my.pca <- prcomp(t(rs[,1:29]), retx = TRUE, center = FALSE, scale. = FALSE)

head(my.pca$x)
pc1 <- as.vector(my.pca$rotation[,1]) %*% rs
pc1[1:3]
pc2 <- as.vector(my.pca$rotation[,2]) %*% rs
pc2[1:3]

my.text <- c("5.FU",                 "AraC",                  "Bleomycin",            
             "Camptothecin",          "Cisplatin",             "Etoposide",            
             "Hydrogen.Peroxide",     "Hydroxyurea",           "Methotrexate",         
             "MMS",                   "Potassium.Chromate.VI", "Sodium.Arsenite",      
             "X.ray",                 "X2.DG",                 "Apicidin",             
             "Antimycin.A",           "Cadmium.Chloride",      "Colchicine",           
             "Docetaxel",             "EtOH.2%",               "EtOH.4%",              
             "HC.toxin",              "Heat.Shock",            "Oxamflatin",           
             "Paclitaxel",            "Thapsigargin",          "TSA",                 
             "Tunicamysin",           "Vinblastine",           "4h.BaP.0.45",         
             "4h.BaP.1.4",            "4h.BaP.10",             "8h.BaP.0.45",         
             "8h.BaP.1.4",            "8h.BaP.10",             "24h.BaP.0.45",        
             "24h.BaP.1.4",           "24h.BaP.10",            "4h.AFB1.0.025",       
             "4h.AFB1.0.075",         "4h.AFB1.0.1",           "8h.AFB1.0.025",       
             "8h.AFB1.0.075",         "8h.AFB1.0.1",           "24h.AFB1.0.025",      
             "24h.AFB1.0.075",        "24h.AFB1.0.1",          "4h.DEX.0.63",         
             "4h.DEX.1",              "8h.DEX.0.63",           "8h.DEX.1",            
             "24h.DEX.0.63",          "24h.DEX.1",             "24h.DEX.7.5",         
             "8h.PB.1",               "8h.PB.3.2",             "8h.PB.10",            
             "24h.PB.1",              "24h.PB.3.2",            "24h.PB.10",           
             "4h.Cisp.24",            "8h.Cisp.24",            "24h.Cisp.24")

CairoPDF(file = paste(my.home, "Figure 2 PCA.pdf", sep = ""), width = 11, height = 8.5,
	family = "Courier")
plot(pc1, pc2, type = "n", main = "", xlab = "PC 1", ylab = "PC 2")
text(pc1[1:13], pc2[1:13], labels = my.text[1:13], col = "dark red", cex = 0.7)
text(pc1[14:29], pc2[14:29], labels = my.text[14:29], col = "blue", cex = 0.7)
abline(v = 0, col = "red", lwd = 2)

dev.off()

CairoPDF(file = paste(my.home, "Figure 3 PCA S9.pdf", sep = ""), width = 11, height = 8.5,
	family = "Courier")

#S9
plot(pc1, pc2, type = "n", main = "", xlab = "PC 1", ylab = "PC 2")
points(pc1[1:13], pc2[1:13], pch = 16, col = "dark red", cex = 1)
points(pc1[14:29], pc2[14:29], pch = 16, col = "blue", cex = 1)
abline(v = 0, col = "red", lwd = 2)

indx <- c(31,32,34,35,37,38,40,41,43,44,46,47,61,62,63)
text(pc1[indx], pc2[indx], labels = my.text[indx], col = "red", cex = 0.6)
indx <- c(30,33,36,39,42,45)
text(pc1[indx], pc2[indx], labels = my.text[indx], col = "black", cex = 0.6)
indx <- 48:60
text(pc1[indx], pc2[indx], labels = my.text[indx], col = "blue", cex = 0.6)

dev.off()
