# Supplementary material for: A predictive toxicogenomics signature to classify genotoxic versus non-genotoxic chemicals in human TK6 cells
Source: Data Brief. 2015 Aug 24;5:77–83. doi: 10.1016/j.dib.2015.08.013 (PMC4564388; doi:10.1016/j.dib.2015.08.013)
Supplement: Supplementary file 1 — Supplementary data [file mmc1.zip › Probes.R]

#############################################################
# Libraries
#############################################################

#############################################################
# Directories
#############################################################
my.geo <- "K:/data/GenoTox Studies/"

#############################################################
# Common Gene Symbols
#############################################################
p <- read.table(paste(my.geo, "eArray 8x60K human_v2_20120628.txt", sep = ""), header = TRUE, 
	sep = "\t", quote = "", fill = TRUE, comment.char = "")
names(p)

p1 <- read.table(paste(my.geo, "eArray 8x60K human_20120411.txt", sep = ""), header = TRUE, 
	sep = "\t", quote = "", fill = TRUE, comment.char = "")
names(p1)

p2 <- read.table(paste(my.geo, "eArray 4x44K human_v2_20120130.txt", sep = ""), header = TRUE, 
	sep = "\t", quote = "", fill = TRUE, comment.char = "")
names(p2)

p3 <- read.table(paste(my.geo, "eArray 4x44K human_20120130.txt", sep = ""), header = TRUE, 
	sep = "\t", quote = "", fill = TRUE, comment.char = "")
names(p3)

flag <- as.character(p1$ProbeID) %in% as.character(p$ProbeID)
nrow(p)+nrow(p1)
p <- rbind.data.frame(p, p1[!(flag),])
nrow(p)

flag <- as.character(p2$ProbeID) %in% as.character(p$ProbeID)
nrow(p)+nrow(p2)
p <- rbind.data.frame(p, p2[!(flag),])
nrow(p)

flag <- as.character(p3$ProbeID) %in% as.character(p$ProbeID)
nrow(p)+nrow(p3)
p <- rbind.data.frame(p, p3[!(flag),])
nrow(p)

write.table(p,
 	file=paste(my.geo, "Agilent annotation.txt", sep=""), row.name = FALSE,
	col.name = TRUE, quote = FALSE, sep="\t")
