# Supplementary material for: A predictive toxicogenomics signature to classify genotoxic versus non-genotoxic chemicals in human TK6 cells
Source: Data Brief. 2015 Aug 24;5:77–83. doi: 10.1016/j.dib.2015.08.013 (PMC4564388; doi:10.1016/j.dib.2015.08.013)
Supplement: Supplementary file 1 — Supplementary data [file mmc1.zip › Read.R]

################################################################
# Functions
################################################################
iterMerge <- function(n){
	out <- a1$data
	names(out)[2] <- "Ratio.1"
	for(k in 2:n){
		new <- paste("a", k, "$data", sep = "")
		new <-eval(parse(text=new))
		names(new)[2] <- paste("Ratio", k, sep = ".") 
		out <- merge(out, new, by.x = "Probe", by.y = "Probe")
	print(paste("finished merging sample ", k, sep = ""))
	}
	out
}

wt.mn <- function(x){
	flag <- x != mean(x)
	if(length(x) == length(x[flag])){
		w <- 1/(x-mean(x))^2
		sum(w*x)/sum(w)
	} else {
		mean(x)
	}
}

my.read <- function(chip, filename){
	#filename <- paste(design$Dir[1], design$FileName[1], sep = "")
	data <- NULL
	data$Array <- chip
	data$file <- filename
	dat <- read.table(filename, header = TRUE, sep = "\t", quote = "",
		fill = TRUE, skip = 9, comment.char = "")
	g1 <- grep("ProbeName", names(dat))

	#LogRatio = log10(cy3/cy5)
	g2 <- grep("LogRatio", names(dat))[1]

	dat <- dat[,c(g1,g2)]
	dat <- merge(anno, dat, by.x = "ProbeID", by.y = "ProbeName")

	#collapsing technical reps	
	dat <- split(as.data.frame(dat[,3]), dat$GeneSymbol)
	dat <- lapply(dat, function(x) apply(x, 2, wt.mn))

	probe <- names(dat)
	dat <- matrix(unlist(dat), ncol = 1, byrow = TRUE)
	dat <- cbind.data.frame(probe, dat)
	names(dat) <- c("Probe", "Ratio")

	flag <- order(dat$Probe)
	dat <- dat[flag,]
	flag <- dat$Probe != ""
	dat <- dat[flag,]
	data$data <- dat
	return(data)

}
	
################################################################
# Working Directory
################################################################
my.dir <- "/home/awilliams/Desktop/HESI/"

################################################################
# Libraries
################################################################
library(stats)

################################################################
# Annotation
################################################################
anno <- read.table(paste(my.dir, "Agilent annotation.txt", sep = ""), header = TRUE, sep = "\t", quote = "",
		comment.char = "")
anno <- anno[,c(1,3)]

################################################################
# Reading in the data
################################################################
design <- read.table(paste(my.dir, "designfile.txt", sep = ""), header = TRUE, sep = "\t", quote = "",
		comment.char = "")

for(k in 1:n){
	file <- paste(design$Dir[k], design$FileName[k], sep = "")
	print(file)
	dat <- paste("a", k, " <- my.read('", k, "','", file, "')", sep = "")
	eval(parse(text=dat))
	print(paste("finished reading sample ", k, sep = ""))
}

save.image(file=paste(my.dir, "Raw.RData", sep = ""))

################################################################
# Merging the data - Agilent Probe ID
################################################################
n <- nrow(design)
out <- iterMerge(n)
 
################################################################
# Writing
################################################################
#Dye Swaps
tmp <- (out[,seq(3,ncol(out), by = 2)] - out[,seq(2,ncol(out), by = 2)])/2
out <- cbind.data.frame(out[,1], tmp)

write.table(out,
 	file=paste(my.dir, "LogRatio.txt", sep=""), row.name = FALSE,
	col.name = TRUE, quote = FALSE, sep="\t")
